# Supplementary material for: Osteoprotegerin genetic polymorphisms and their influence on therapeutic response to ibandronate in postmenopausal osteoporotic females
Source: PLoS One. 2023 Sep 26;18(9):e0291959. doi: 10.1371/journal.pone.0291959 (PMC10521989; doi:10.1371/journal.pone.0291959)
Supplement: S1 Data — (XLSX) [file pone.0291959.s001.xlsx]

## Sheet: Sheet1
ID	SNP1	SNP2	SNP3	STATUS
1	A/A	T/C	G/C	1-Osteoporosis
2	A/A	T/T	G/G	1-Osteoporosis
3	A/A	T/T	G/G	0-Normal
4	A/A	T/T	G/C	1-Osteoporosis
5	A/A	T/T	G/C	1-Osteoporosis
6	A/A	T/T	C/C	1-Osteoporosis
7	A/A	T/T	G/C	1-Osteoporosis
8	A/A	T/T	C/C	1-Osteoporosis
9	A/C	T/T	G/C	0-Normal
10	A/C	T/C	C/C	0-Normal
11	A/A	T/T	C/C	1-Osteoporosis
12	A/A	T/T	G/C	1-Osteoporosis
13	A/A	T/C	G/C	0-Normal
14	A/A	T/T	C/C	0-Normal
15	A/A	T/T	C/C	1-Osteoporosis
16	A/A	T/C	G/G	1-Osteoporosis
17	A/A	T/T	C/C	1-Osteoporosis
18	A/A	T/T	G/G	0-Normal
19	A/A	T/T	C/C	1-Osteoporosis
20	A/C	T/C	C/C	1-Osteoporosis
21	A/A	T/T	G/C	0-Normal
22	A/A	T/T	C/C	1-Osteoporosis
23	A/A	T/T	G/C	0-Normal
24	A/A	T/T	G/C	0-Normal
25	A/A	T/C	G/C	1-Osteoporosis
26	A/A	T/C	G/G	1-Osteoporosis
27	A/C	T/C	G/G	1-Osteoporosis
28	A/A	T/C	G/C	0-Normal
29	A/A	T/C	G/G	1-Osteoporosis
30	A/A	T/T	C/C	0-Normal
31	A/A	T/T	G/C	1-Osteoporosis
32	A/A	T/T	C/C	1-Osteoporosis
33	A/C	C/C	G/C	1-Osteoporosis
34	A/A	T/T	G/C	1-Osteoporosis
35	A/A	T/T	G/C	1-Osteoporosis
36	A/A	T/T	C/C	1-Osteoporosis
37	A/A	T/T	C/C	0-Normal
38	A/A	T/T	C/C	1-Osteoporosis
39	A/A	T/T	C/C	0-Normal
40	A/A	T/T	G/C	0-Normal
41	A/A	T/C	G/G	1-Osteoporosis
42	A/A	T/T	G/C	1-Osteoporosis
43	A/A	T/T	G/C	0-Normal
44	A/A	T/T	G/C	0-Normal
45	A/A	T/T	C/C	0-Normal
46	A/A	T/T	C/C	1-Osteoporosis
47	A/A	T/C	G/C	1-Osteoporosis
48	A/A	T/C	G/C	1-Osteoporosis
49	A/A	T/T	C/C	1-Osteoporosis
50	A/A	T/T	G/C	1-Osteoporosis
51	A/A	T/T	G/C	1-Osteoporosis
52	A/C	T/C	G/C	1-Osteoporosis
53	A/A	T/T	G/C	0-Normal
54	A/A	T/T	C/C	1-Osteoporosis
55	A/A	T/C	G/G	1-Osteoporosis
56	A/C	T/C	G/C	0-Normal
57	A/A	T/T	C/C	0-Normal
58	A/A	T/C	G/G	1-Osteoporosis
59	A/A	T/T	G/C	0-Normal
60	A/C	T/C	G/C	0-Normal
61	A/A	T/T	G/C	0-Normal
62	A/A	T/T	G/C	1-Osteoporosis
63	A/A	T/T	C/C	1-Osteoporosis
64	A/A	T/T	G/C	1-Osteoporosis
65	A/A	T/T	C/C	1-Osteoporosis
66	A/A	T/T	G/G	1-Osteoporosis
67	A/A	T/T	C/C	1-Osteoporosis
68	A/C	T/C	G/C	1-Osteoporosis
69	A/A	T/T	G/C	1-Osteoporosis
70	A/A	T/T	C/C	0-Normal
71	A/A	T/C	G/C	1-Osteoporosis
72	A/A	T/T	G/C	1-Osteoporosis
73	A/A	T/C	G/C	1-Osteoporosis
74	A/A	T/T	C/C	1-Osteoporosis
75	A/A	T/T	G/C	1-Osteoporosis
76	A/A	T/T	G/G	0-Normal
77	A/A	T/T	G/C	1-Osteoporosis
78	A/A	T/T	G/G	0-Normal
79	A/A	T/T	C/C	0-Normal
80	A/A	T/T	C/C	1-Osteoporosis
81	A/A	T/T	G/C	1-Osteoporosis
82	A/A	T/T	G/C	1-Osteoporosis
83	A/C	C/C	G/C	1-Osteoporosis
84	A/A	T/C	G/C	1-Osteoporosis
85	A/A	T/T	C/C	1-Osteoporosis
86	A/A	T/T	G/C	1-Osteoporosis
87	A/A	T/C	G/C	1-Osteoporosis
88	A/C	T/C	C/C	1-Osteoporosis
89	A/A	T/C	G/G	1-Osteoporosis
90	A/A	T/T	G/G	0-Normal
91	A/A	T/T	C/C	1-Osteoporosis
92	A/A	T/T	C/C	0-Normal
93	A/A	T/T	C/C	1-Osteoporosis
94	A/C	T/C	G/C	1-Osteoporosis
95	A/A	T/T	G/C	0-Normal
96	A/A	T/T	C/C	1-Osteoporosis
97	A/A	T/T	G/C	0-Normal
98	A/A	T/T	G/G	1-Osteoporosis
99	A/A	T/T	G/G	0-Normal
100	A/C	T/C	G/C	1-Osteoporosis
101	A/A	T/T	G/C	1-Osteoporosis
102	A/A	T/C	G/G	1-Osteoporosis
103	A/A	T/T	C/C	1-Osteoporosis
104	A/A	T/C	G/G	1-Osteoporosis
105	A/A	T/T	C/C	1-Osteoporosis
106	A/A	T/T	G/C	0-Normal
107	A/C	T/T	G/C	1-Osteoporosis
108	A/A	T/C	G/C	0-Normal
109	A/A	T/T	C/C	1-Osteoporosis
110	A/A	T/C	G/C	1-Osteoporosis
111	A/A	T/T	C/C	1-Osteoporosis
112	A/A	T/C	G/C	1-Osteoporosis
113	A/A	T/C	G/C	1-Osteoporosis
114	A/A	T/T	G/C	1-Osteoporosis
115	A/A	T/T	C/C	1-Osteoporosis
116	A/A	T/C	G/C	1-Osteoporosis
117	A/A	T/T	G/C	1-Osteoporosis
118	A/A	T/T	G/C	1-Osteoporosis
119	A/A	T/T	C/C	1-Osteoporosis
120	A/C	T/C	C/C	1-Osteoporosis
121	A/A	T/T	G/C	0-Normal
122	A/C	T/C	G/C	0-Normal
123	A/A	T/T	G/C	0-Normal
124	A/A	T/T	G/C	0-Normal
125	A/C	T/C	G/C	0-Normal
126	A/A	T/T	G/C	0-Normal
127	A/A	T/T	G/C	0-Normal
128	A/C	T/C	G/C	0-Normal
129	A/A	T/T	G/C	0-Normal
130	A/A	T/T	G/G	0-Normal
131	A/A	T/T	C/C	1-Osteoporosis
132	A/A	T/T	C/C	1-Osteoporosis
133	A/A	T/T	C/C	1-Osteoporosis
134	A/A	T/T	G/C	0-Normal
135	A/C	T/C	G/C	0-Normal
